# Supplementary material for: Direct synthesis of a semiconductive double-helical phosphorus allotrope in a metal-organic framework
Source: Nat Commun. 2025 Feb 12;16:1578. doi: 10.1038/s41467-025-55999-4 (PMC11821825; doi:10.1038/s41467-025-55999-4)
Supplement: Supplementary file 3 — Source Data [file 41467_2025_55999_MOESM3_ESM.xls]

## Sheet: P4
Calculations for isolated P4 molecules
Atom No.	Electron Count	Partial Charge
1	5.018670	–0.018670
2	4.997647	+0.002353
3	4.926360	+0.073640
4	5.057325	–0.057325

## Sheet: P4@MFM-300
Calculations for P4@MFM-300(In)
Atom No.	Electron Count	Partial Charge	Atom No.	Electron Count	Partial Charge
1	4.962577	+0.037423	65	4.962773	+0.037227
2	4.963521	+0.036479	66	4.955953	+0.044047
3	4.941898	+0.058102	67	4.948967	+0.051033
4	4.909777	+0.090223	68	4.905225	+0.094775
5	4.879953	+0.120047	69	5.016340	–0.016340
6	5.052005	–0.052005	70	4.946524	+0.053476
7	4.924992	+0.075008	71	4.908033	+0.091967
8	5.001581	–0.001581	72	4.992743	+0.007257
9	4.920543	+0.079457	73	4.982698	+0.017302
10	4.925141	+0.074859	74	4.912732	+0.087268
11	4.972929	+0.027071	75	4.903965	+0.096035
12	4.902857	+0.097143	76	4.920548	+0.079452
13	4.965379	+0.034621	77	4.984608	+0.015392
14	5.006892	–0.006892	78	4.992889	+0.007111
15	4.950653	+0.049347	79	4.938769	+0.061231
16	4.938316	+0.061684	80	4.944877	+0.055123
17	4.989877	+0.010123	81	4.990264	+0.009736
18	4.947887	+0.052113	82	4.943335	+0.056665
19	4.944706	+0.055294	83	4.966709	+0.033291
20	5.007947	–0.007947	84	4.989582	+0.010418
21	4.957298	+0.042702	85	4.961150	+0.038850
22	4.955523	+0.044477	86	4.963394	+0.036606
23	4.947935	+0.052065	87	4.950047	+0.049953
24	4.912277	+0.087723	88	4.908313	+0.091687
25	5.019227	–0.019227	89	5.012380	–0.012380
26	4.919263	+0.080737	90	4.894773	+0.105227
27	4.906539	+0.093461	91	4.930859	+0.069141
28	5.041134	–0.041134	92	5.042013	–0.042013
29	4.911556	+0.088444	93	4.979930	+0.02007
30	4.917364	+0.082636	94	4.939002	+0.060998
31	5.003403	–0.003403	95	4.918083	+0.081917
32	4.912702	+0.087298	96	4.915220	+0.08478
33	4.991675	+0.008325	97	4.927056	+0.072944
34	4.953374	+0.046626	98	5.007379	–0.007379
35	4.919896	+0.080104	99	4.936192	+0.063808
36	4.929188	+0.070812	100	4.918600	+0.081400
37	5.006250	–0.006250	101	5.015210	–0.015210
38	4.962830	+0.037170	102	4.942750	+0.057250
39	4.935472	+0.064528	103	4.930985	+0.069015
40	5.005651	–0.005651	104	5.022487	–0.022487
41	5.011263	–0.011263	105	5.033611	–0.033611
42	4.923645	+0.076355	106	4.910799	+0.089201
43	4.929865	+0.070135	107	4.919064	+0.080936
44	4.915283	+0.084717	108	4.925953	+0.074047
45	4.927463	+0.072537	109	4.978289	+0.021711
46	5.007291	–0.007291	110	4.940307	+0.059693
47	4.932325	+0.067675	111	4.932307	+0.067693
48	4.904109	+0.095891	112	4.905496	+0.094504
49	5.010900	–0.010900	113	5.021698	–0.021698
50	4.928881	+0.071119	114	4.952493	+0.047507
51	4.964092	+0.035908	115	4.904449	+0.095551
52	4.994395	+0.005605	116	5.021725	–0.021725
53	4.936142	+0.063858	117	4.932661	+0.067339
54	4.992821	+0.007179	118	4.970472	+0.029528
55	4.906832	+0.093168	119	4.916724	+0.083276
56	4.928728	+0.071272	120	4.922923	+0.077077
57	4.980292	+0.019708	121	4.958107	+0.041893
58	4.991295	+0.008705	122	5.014684	–0.014684
59	4.937385	+0.062615	123	4.940715	+0.059285
60	4.947754	+0.052246	124	4.950019	+0.049981
61	4.990936	+0.009064	125	4.968609	+0.031391
62	4.939012	+0.060988	126	4.960583	+0.039417
63	4.972052	+0.027948	127	4.941057	+0.058943
64	4.988812	+0.011188	128	5.021478	–0.021478

## Sheet: Isolated chain Pn
Calculations for isolated chain Pn (n = 64)
Atom No.	Electron Count	Partial Charge	Atom No.	Electron Count	Partial Charge
1	5.093428	–0.093428	33	5.090818	–0.090818
2	5.090971	–0.090971	34	5.091476	–0.091476
3	5.126913	–0.126913	35	5.129296	–0.129296
4	5.128394	–0.128394	36	5.128511	–0.128511
5	4.889672	+0.110328	37	4.889235	+0.110765
6	4.910973	+0.089027	38	4.887877	+0.112123
7	4.912002	+0.087998	39	4.910737	+0.089263
8	4.887545	+0.112455	40	4.913650	+0.086350
9	5.127625	–0.127625	41	5.127468	–0.127468
10	5.128179	–0.128179	42	5.126586	–0.126586
11	5.094003	–0.094003	43	5.093912	–0.093912
12	5.091235	–0.091235	44	5.091334	–0.093912
13	4.873258	+0.126742	45	4.873817	+0.126183
14	4.873745	+0.126255	46	4.873236	+0.126764
15	4.886416	+0.113584	47	4.885646	+0.114354
16	4.885667	+0.114333	48	4.886388	+0.113612
17	5.091519	–0.091519	49	5.091116	–0.091116
18	5.090756	–0.090756	50	5.093494	–0.093494
19	5.129338	–0.129338	51	5.128228	–0.128228
20	5.126924	–0.126924	52	5.126631	–0.126631
21	4.889177	+0.110823	53	4.910979	+0.089021
22	4.889492	+0.110508	54	4.889896	+0.110104
23	4.912013	+0.087987	55	4.887582	+0.112418
24	4.910581	+0.089419	56	4.913647	+0.086353
25	5.128613	–0.128613	57	5.127691	–0.127691
26	5.127434	–0.127434	58	5.126573	–0.126573
27	5.093945	–0.093945	59	5.091345	–0.091345
28	5.091224	–0.091224	60	5.093885	–0.093885
29	4.872958	+0.127042	61	4.873726	+0.126274
30	4.873923	+0.126077	62	4.886680	+0.113320
31	4.886394	+0.113606	63	4.885612	+0.114388
32	4.885650	+0.114350	64	4.872971	+0.127029

## Sheet: Pn@MFM-300
Calculations for Pn@MFM-300(In) (n = 64)
Atom No.	Electron Count	Partial Charge	Atom No.	Electron Count	Partial Charge
1	4.939359	+0.060641	65	4.934708	+0.065292
2	4.948304	+0.051696	66	4.938845	+0.061155
3	4.923548	+0.076452	67	4.933181	+0.066819
4	4.929247	+0.070753	68	4.907875	+0.092125
5	4.978262	+0.021738	69	5.004224	–0.004224
6	4.984283	+0.015717	70	4.962315	+0.037685
7	4.934820	+0.065180	71	4.932230	+0.067770
8	4.957144	+0.042856	72	4.936430	+0.063570
9	4.949780	+0.050220	73	4.928077	+0.071923
10	4.914643	+0.085357	74	4.966684	+0.033316
11	4.952483	+0.047517	75	4.945203	+0.054797
12	4.947574	+0.052426	76	4.949494	+0.050506
13	4.961718	+0.038282	77	4.961066	+0.038934
14	4.943862	+0.056138	78	4.966698	+0.033302
15	4.973462	+0.026538	79	4.963585	+0.036415
16	4.966425	+0.033575	80	4.973295	+0.026705
17	4.943932	+0.056068	81	4.941732	+0.058268
18	4.940905	+0.059095	82	4.930835	+0.069165
19	4.925163	+0.074837	83	4.912903	+0.087097
20	4.923462	+0.076538	84	4.931356	+0.068644
21	4.963968	+0.036032	85	4.999586	+0.000414
22	4.993027	+0.006973	86	4.961627	+0.038373
23	4.929749	+0.070251	87	4.928328	+0.071672
24	4.939525	+0.060475	88	4.945976	+0.054024
25	4.919817	+0.080183	89	4.961652	+0.038348
26	4.949806	+0.050194	90	4.932183	+0.067817
27	4.958291	+0.041709	91	4.947243	+0.052757
28	4.949371	+0.050629	92	4.947244	+0.052756
29	4.964547	+0.035453	93	4.956102	+0.043898
30	4.939778	+0.060222	94	4.965948	+0.034052
31	4.980963	+0.019037	95	4.968291	+0.031709
32	4.963699	+0.036301	96	4.965151	+0.034849
33	4.937550	+0.062450	97	4.936914	+0.063086
34	4.953745	+0.046255	98	4.945170	+0.054830
35	4.928285	+0.071715	99	4.910380	+0.089620
36	4.894384	+0.105616	100	4.933693	+0.066307
37	5.011393	–0.011393	101	4.961760	+0.038240
38	4.959204	+0.040796	102	4.996041	+0.003959
39	4.932054	+0.067946	103	4.944425	+0.055575
40	4.930864	+0.069136	104	4.926173	+0.073827
41	4.937439	+0.062561	105	4.962687	+0.037313
42	4.951246	+0.048754	106	4.932461	+0.067539
43	4.953641	+0.046359	107	4.947911	+0.052089
44	4.955205	+0.044795	108	4.944417	+0.055583
45	4.939305	+0.060695	109	4.952060	+0.047940
46	4.967867	+0.032133	110	4.954957	+0.045043
47	4.973481	+0.026519	111	4.980139	+0.019861
48	4.961004	+0.038996	112	4.969158	+0.030842
49	4.936137	+0.063863	113	4.937560	+0.062440
50	4.957355	+0.042645	114	4.942602	+0.057398
51	4.905381	+0.094619	115	4.927731	+0.072269
52	4.925599	+0.074401	116	4.908106	+0.091894
53	4.997674	+0.002326	117	4.963700	+0.036300
54	4.958553	+0.041447	118	4.999255	+0.000745
55	4.947679	+0.052321	119	4.934313	+0.065687
56	4.939271	+0.060729	120	4.928159	+0.071841
57	4.973306	+0.026694	121	4.937360	+0.062640
58	4.917865	+0.082135	122	4.968093	+0.031907
59	4.936067	+0.063933	123	4.948049	+0.051951
60	4.956528	+0.043472	124	4.942546	+0.057454
61	4.953941	+0.046059	125	4.967699	+0.032301
62	4.958361	+0.041639	126	4.956637	+0.043363
63	4.973558	+0.026442	127	4.965294	+0.034706
64	4.955421	+0.044579	128	4.964270	+0.035730
